# Supplementary material for: A Systematic Review and Meta-Analysis of RCTs Assessing Efficacy of Lifestyle Interventions on Glycemic Control in South Asian Adults with Type 2 Diabetes
Source: Med Sci (Basel). 2026 Jan 17;14(1):48. doi: 10.3390/medsci14010048 (PMC12821424; doi:10.3390/medsci14010048)
Supplement: Supplementary file 1 [file medsci-14-00048-s001.zip]

Archive with 1 entries (1 files):
- medsci-4048334-supplementary.pdf
